# Supplementary material for: Monitoring Pharmaceuticals and Personal Care Products in Healthcare Effluent Wastewater Samples and the Effectiveness of Drug Removal in Wastewater Treatment Plants Using the UHPLC-MS/MS Method
Source: Molecules. 2024 Mar 27;29(7):1480. doi: 10.3390/molecules29071480 (PMC11013191; doi:10.3390/molecules29071480)
Supplement: Supplementary file 1 [file molecules-29-01480-s001.zip]

Archive with 1 entries (1 files):
- molecules-2907083-supplementary.pdf
